# Supplementary material for: Cerebrovascular Disease-Related Mortality Trends Among Adults in the United States: A Retrospective Population-Based Study
Source: J Clin Med. 2026 Jul 3;15(13):5204. doi: 10.3390/jcm15135204 (PMC13362691; doi:10.3390/jcm15135204)
Supplement: Supplementary file 1 [file jcm-15-05204-s001.zip]

Archive with 1 entries (1 files):
- jcm-4412564-supplementary.pdf
